# Supplementary material for: Evaluation of Four Forensic Investigative Genetic Genealogy Analysis Approaches with Decreased Numbers of SNPs and Increased Genotyping Errors
Source: Genes (Basel). 2024 Oct 15;15(10):1329. doi: 10.3390/genes15101329 (PMC11507463; doi:10.3390/genes15101329)
Supplement: Supplementary file 1 [file genes-15-01329-s001.zip]

Archive with 1 entries (1 files):
- genes-3195334-supplementary.pdf
